# Supplementary material for: The Association between a Decrease in On-Treatment Neutrophil-to-Eosinophil Ratio (NER) at Week 6 after Ipilimumab Plus Nivolumab Initiation and Improved Clinical Outcomes in Metastatic Renal Cell Carcinoma
Source: Cancers (Basel). 2022 Aug 7;14(15):3830. doi: 10.3390/cancers14153830 (PMC9367298; doi:10.3390/cancers14153830)
Supplement: Supplementary file 1 [file cancers-14-03830-s001.zip]

Archive with 1 entries (1 files):
- cancers-1803593-supplementary.pdf
